# Supplementary material for: Brain Functional Connectivity Correlates of Response in the 7.5% CO2 Inhalational Model of Generalized Anxiety Disorder: A Pilot Study
Source: Int J Neuropsychopharmacol. 2020 Mar 14;23(4):268–73. doi: 10.1093/ijnp/pyaa019 (PMC7177158; doi:10.1093/ijnp/pyaa019)
Supplement: pyaa019_suppl_Supplementary_material [file pyaa019_suppl_supplementary_material.zip]

Archive with 1 entries (1 files):
- Supplementary-material.rtf
